# Supplementary material for: Diagnostic and metabolic insights into secondary lactose intolerance in infants via fecal lactose quantification and gut microbiome profiling
Source: Front Immunol. 2026 Apr 21;17:1711945. doi: 10.3389/fimmu.2026.1711945 (PMC13139010; doi:10.3389/fimmu.2026.1711945)
Supplement: Supplementary Figure 1 — The dilution curves of the samples. [file DataSheet1.zip]

Archive with 16 entries (15 files):
- Data Sheet 1/
- __MACOSX/._Data Sheet 1
- Data Sheet 1/figure_supplymentary.docx
- __MACOSX/Data Sheet 1/._figure_supplymentary.docx
- Data Sheet 1/.DS_Store
- __MACOSX/Data Sheet 1/._.DS_Store
- Data Sheet 1/Figure S2-d.jpg
- __MACOSX/Data Sheet 1/._Figure S2-d.jpg
- Data Sheet 1/Figure S2-a.jpg
- __MACOSX/Data Sheet 1/._Figure S2-a.jpg
- Data Sheet 1/Figure S2-c.jpg
- __MACOSX/Data Sheet 1/._Figure S2-c.jpg
- Data Sheet 1/Figure S2-b.jpg
- __MACOSX/Data Sheet 1/._Figure S2-b.jpg
- Data Sheet 1/Figure S1.jpg
- __MACOSX/Data Sheet 1/._Figure S1.jpg
